# Supplementary material for: A Novel Stay-Green Mutant of Rice with Delayed Leaf Senescence and Better Harvest Index Confers Drought Tolerance
Source: Plants (Basel). 2019 Sep 26;8(10):375. doi: 10.3390/plants8100375 (PMC6843539; doi:10.3390/plants8100375)
Supplement: Supplementary file 1 [file plants-08-00375-s001.zip]

Archive with 1 entries (1 files):
- plants-559562-supplementary.xlsx
