# Supplementary material for: A Novel Stay-Green Mutant of Rice with Delayed Leaf Senescence and Better Harvest Index Confers Drought Tolerance
Source: Plants (Basel). 2019 Sep 26;8(10):375. doi: 10.3390/plants8100375 (PMC6843539; doi:10.3390/plants8100375)
Supplement: Supplementary file 1 [file plants-08-00375-s001.zip › plants-559562-supplementary.xlsx]

## Sheet: Table S1
Table S1: Details of the molecular characterization of the SG mutants for their monomorphism with their wild type, Nagina 22 (N22).
S.No	Mutant ID	No. of polymorphic markers	Polymorphic for marker(s)
1	SGM1	0/72	-
2	SGM2	0/72	-
3	SGM3	0/72	-
4	SGM4	1972-02-01	RGNMS220, RM277
5	SGM5	1972-01-01	RM277
6	SGM6	1972-01-01	RM277

## Sheet: Table S2
Table S2: Delta cT values from the time-course relative gene expression analysis of 15 genes involved in chlorophyll catabolism, senescence and nitrogen assimilation in three stay-green mutants (SGM1 to SGM3) and the wild type, Nagina 22 (N22) under dark incubation.
			Average dcT
S. No.	Gene Name	Genotype	Day 0	Day 3	Day 6	Day 9
1	NYC1	sgm1	4.42333	4.59	4.78833	5.025
		sgm2	5.25167	5.50333	5.53	5.57833
		sgm3	4.76333	5.19167	5.81	6.07167
		N22	1.43167	2.55	4.92333	5.80833
2	NOL	sgm1	-0.339167	-0.2625	-0.155833	-0.0308333
		sgm2	-0.190833	-0.1225	0.109167	0.380833
		sgm3	-0.73375	-0.0854167	0.61125	1.34625
		N22	-3.28375	-2.34208	-0.47875	0.579583
3	NYC3	sgm1	0.665833	0.8275	1.01083	1.3475
		sgm2	0.673333	0.995	1.17167	1.47667
		sgm3	-0.00416667	0.5075	1.32917	2.14583
		N22	-2.16542	-1.49875	0.117917	1.59792
4	SGR	sgm1	3.14125	4.00458	4.61292	5.42958
		sgm2	4.53167	5.02667	5.48	5.87167
		sgm3	3.25417	4.40917	5.5975	6.2475
		N22	3.07375	3.62042	4.20542	4.66375
5	ATG4a	sgm1	0.0429167	0.28125	0.65625	0.95125
		sgm2	1.23417	1.4125	1.43417	1.5325
		sgm3	0.604583	1.14958	1.27292	1.39125
		N22	-3.14333	-1.795	-0.391667	0.953333
6	ATG5	sgm1	-4.28208	-3.62708	-2.54208	-1.99708
		sgm2	0.13875	0.295417	0.420417	0.58375
		sgm3	-2.08792	-1.80292	-1.54958	-1.29625
		N22	-1.88125	-1.14458	-0.602917	0.127083
7	ATG6a	sgm1	-0.848333	-0.588333	-0.518333	-0.396667
		sgm2	-0.07625	0.162083	0.862083	1.29542
		sgm3	-1.97167	-1.44833	-0.00666667	1.11
		N22	-2.77875	-2.47375	-0.590417	0.902917
8	ATG7	sgm1	2.495	3.08	3.26167	3.565
		sgm2	3.80792	4.03625	5.47458	6.64792
		sgm3	4.12792	4.52958	4.77458	5.01125
		N22	1.56542	2.16208	3.57208	3.99042
9	ATG8	sgm1	3.09292	3.09458	3.12125	3.28958
		sgm2	3.96083	4.09417	4.12917	4.41083
		sgm3	3.49958	3.61625	3.70792	4.08125
		N22	0.869583	2.42792	3.77125	4.43458
10	PAO	sgm1	1.3825	1.96917	2.89083	3.3575
		sgm2	2.12292	2.31958	3.05125	4.06792
		sgm3	0.589583	0.997917	1.71125	2.17792
		N22	1.09417	1.20417	1.24083	1.4225
11	RCCR1	sgm1	0.465417	0.75875	1.50875	1.92375
		sgm2	2.25042	2.75708	3.66708	4.31208
		sgm3	3.15	3.485	4.775	5.12667
		N22	1.0975	1.85583	2.9975	4.01083
12	CHL	sgm1	2.96333	3.335	3.55	3.76667
		sgm2	4.62625	4.67292	4.68792	4.72292
		sgm3	3.76667	4.12167	4.13667	4.15667
		N22	-0.162917	1.17542	3.34208	4.60875
13	GR3	sgm1	-3.99917	-3.39583	-2.17917	-1.6075
		sgm2	-3.95708	-3.53875	-2.25375	-1.74042
		sgm3	-3.3	-2.76833	-1.08333	0.273333
		N22	-4.43	-3.595	-2.53333	-1.43
14	Fd-GOGAT	sgm1	-1.81708	-1.45875	-0.977083	-0.74375
		sgm2	0.0495833	0.48625	1.19958	1.98625
		sgm3	-1.40833	-0.946667	-0.875	-0.753333
		N22	-3.47792	-2.76458	-2.21458	-1.84958
15	SAG12	sgm1	-2.11875	-1.49208	-0.837083	-0.35875
		sgm2	-0.852917	0.06875	1.14375	1.43042
		sgm3	-1.45125	-1.03125	0.595417	1.21375
		N22	-3.82417	-3.39083	-1.69417	-0.654167

## Sheet: Table S3
Table S3: Fold change in enzyme activities under drought stress with respect to well-watered (control) condition,
S.No.	Enzyme	ID	Control	Drought	Fold Change
1	APX	SGM -1	4.04639	5.0255	1.24197
		SGM-2	4.59803	5.61005	1.2201
		SGM -3	2.2147	3.66253	1.65374
		N22	3.66253	2.27999	0.622517
2	GR	SGM -1	1.73029	1.96848	1.13766
		SGM-2	3.7957	4.171	1.09888
		SGM -3	3.92485	4.76809	1.21485
		N22	2.77874	4.17237	1.50154
3	Catalase	SGM -1	1.35343	1.9267	1.42356
		SGM-2	2.62143	4.6894	1.78887
		SGM -3	1.0931	3.16132	2.89205
		N22	4.0766	6.12514	1.50251
4	SOD	SGM -1	38.3333	42.3333	1.10435
		SGM-2	36.6667	38.6667	1.05455
		SGM -3	37.6667	39.6667	1.0531
		N22	38.3333	41.3333	1.07826

## Sheet: Table S4
Table S4: Details of the non-synonymous mutations observed out of the additional 65 genes reported in literature to be involved in leaf senescence.
ID	Annotation	Chr Position	CDS Position	SNP	AA Position	AA Change	SGM1	SGM2	SGM3
Os12g0476200	Sucrose transporter, TAL effector PthXo2-dependent disease susceptibility to bacterial pathogen	17302772	76	C→G	26	H→D	+	-	-
		17302804	108	G→A	36	M→I
		17302825	129	T→A	43	D→E
		17303145	334	A→G	112	M→V
		17303178	367	G→T	123	V→L
		17303196	385	G→T	129	E→Stop
Os11g0184900-2	Similar to OsNAC5 protein [imported]-rice.	4300494	436	T→C	146	S→P	-	+	-
		4301303	697	A→C	233	N→H
		4301596	901	T→C	301	Stop→Q
Os11g0184900-1		4301303	190	A→C	64	I→L
Os11g0175400	Plant neutral invertase family protein.	3739996	19	C→T	7	H→Y	+	-	-
		3740185	208	A→T	70	T→S
		3741109	595	A→G	199	T→A
		3741166	652	T→C	218	S→P
		3742207	1252	G→A	418	V→I
		3742956	1516	G→A	506	A→T
Os02g0771600	ACC oxidase, Ethylene biosynthesis	32561666	357	A→G	119	K→R	+	+	+
Os01g0371500	Similar to Glutathione-S-transferase 19E50.	15292699	171	G→T	57	A→I	+	-	-
		15294000	442	G→C	148	E→Q
		15294044	486	T→C	162	I→I
		15294068	510	C→A	170	F→L
		15294089	531	G→C	177	L→L
		15294107	549	T→C	183	S→S
		15294116	558	A→T	186	E→D
		15294119	561	C→T	187	A→A
		15294136	578	C→G	193	A→G
		15294164	606	G→A	202	P→V
		15294179	621	G→A	207	V→V
		15294182	624	A→G	208	T→A
		15294189	631	C→A	211	L→M

## Sheet: Table S5
Table S5: The protein stability analysis performed for the non-synonymous mutations in the 3Mb QTL region of chromosome 9 didn’t converge to significant outcome
S. No.	Locus ID	RAP ID	SNP change	Amino Acid change	Annotation	DDG	Stability
1	LOC_Os09g25040	Os09g0417400	G→C	Q→H	joka8, putative, expressed	-0.46	Decrease
2	LOC_Os09g25150	Os09g0419200	C→A	A→D	cinnamoyl-CoA reductase, putative, expressed	-0.73	Decrease
			T→C	A→D	cinnamoyl-CoA reductase, putative, expressed	-0.73	Decrease
3	LOC_Os09g25390	Os09g0421300	A→G	H→R	phospholipase D, putative, expressed	-1.19	Decrease
4	LOC_Os09g25430	Os09g0421700	G→T	G→F	ZOS9-07 - C2H2 zinc finger protein, expressed	-0.01	Decrease
			G→T	G→F	ZOS9-07 - C2H2 zinc finger protein, expressed	-0.01	Decrease
5	LOC_Os09g25450	-	A→C	N→H	conserved hypothetical protein	-0.89	Decrease
6	LOC_Os09g25770	Os09g0426000	A→G	T→A	auxin-induced protein 5NG4, putative, expressed	-0.94	Decrease
7	LOC_Os09g25980	Os09g0429200	C→A	P→Q	glutamate receptor 2.6 precursor, putative, expressed	-1.45	Decrease
			T→A	F→Y	glutamate receptor 2.6 precursor, putative, expressed	-1.07	Decrease
			T→C	L→P	glutamate receptor 2.6 precursor, putative, expressed	-0.06	Decrease
8	LOC_Os09g26000	Os09g0429500	A→G	I→V	glutamate receptor, putative, expressed	-1.08	Decrease
9	LOC_Os09g26330	Os09g0433500	T→G	V→G	hypro1, putative, expressed	-2.02	Decrease
10	LOC_Os09g26420	Os09g0434500	C→G	D→E	AP2 domain containing protein, expressed	0.32	Increase
11	LOC_Os09g26999	Os09g0441900	A→G	Y→C	keratin-associated protein 5-4, putative, expressed	-0.11	Decrease
12	LOC_Os09g27040	Os09g0442400	T→C	I→T	GEX1, putative, expressed	-3.05	Decrease
			A→T	I→T	GEX1, putative, expressed	-3.05	Decrease
13	LOC_Os09g27270	Os09g0445100	T→c	M→T	ribosomal RNA large subunit methyltransferase J, putative, expressed	-0.79	Decrease
			A→t	E→V	ribosomal RNA large subunit methyltransferase J, putative, expressed	-0.45	Decrease
14	LOC_Os09g28450	Os09g0458000	G→A	V→I	paramyosin, putative, expressed	-0.98	Decrease
15	LOC_Os09g28610	Os09g0460200	C→T	R→C	protein transport protein, putative, expressed	-1.52	Decrease
			T→C	S→P	protein transport protein, putative, expressed	0.12	Increase
16	LOC_Os09g28650	Os09g0460700	T→c	V→A	gibberellin receptor, putative, expressed	-3.48	Decrease
17	LOC_Os09g28720	Os09g0461700	A→c	E→A	alpha/beta hydrolase fold, putative, expressed	-0.29	Decrease
18	LOC_Os09g28820	-	G→A	V→M	hypothetical protein	-0.54	Decrease
19	LOC_Os09g28840	Os09g0463100	C→T	R→C	OsSCP43 - Putative Serine Carboxypeptidase homologue, expressed	-0.3	Decrease
			A→G	N→D	OsSCP43 - Putative Serine Carboxypeptidase homologue, expressed	-1.13	Decrease
20	LOC_Os09g28930	Os09g0464300	C→T	P→L	DNA binding protein, putative, expressed	2.02	Increase
21	LOC_Os09g29040	-	C→t	P→L	hypothetical protein	-1.09	Decrease
22	LOC_Os09g29100	Os09g0466100	T→C	V→A	cyclin, putative, expressed	-0.61	Decrease
			T→C	V→A	cyclin, putative, expressed	-0.61	Decrease
23	LOC_Os09g25150	Os09g0419200	C→A	A→D	cinnamoyl-CoA reductase, putative, expressed	-0.82	Decrease
			T→C	A→D	cinnamoyl-CoA reductase, putative, expressed	-0.82	Decrease
24	LOC_Os09g25760	Os09g0425900	G→A	D→N	tetraspanin family protein, putative, expressed	-0.09	Decrease
25	LOC_Os09g26290	-	G→C	G→H	amino acid transporter family protein, putative, expressed	-0.86	Decrease
26	LOC_Os09g26180	Os09g0431500	G→C	M→A	transcription initiation factor TFIID subunit 10, putative, expressed	0.1	Increase
27	LOC_Os09g27350	Os09g0445900	C→a	G→E	RIO1 family protein, expressed	0.79	Increase
28	LOC_Os09g27820	Os09g0451400	C→A	W→S	1-aminocyclopropane-1-carboxylate oxidase protein, putative, expressed	-2.35	Decrease
			G→A	L→T	1-aminocyclopropane-1-carboxylate oxidase protein, putative, expressed	-3.1	Decrease
29	LOC_Os09g26500	Os09g0435700	A→G	N→S	CXE carboxylesterase, putative, expressed	-0.54	Decrease
			G→a	A→N	CXE carboxylesterase, putative, expressed	-1.43	Decrease
			G→a	Y→T	CXE carboxylesterase, putative, expressed	-1.15	Decrease
			G→A	D→T	CXE carboxylesterase, putative, expressed	-1.66	Decrease
			G→A	Q→Y	CXE carboxylesterase, putative, expressed	0.35	Increase
30	LOC_Os09g25950	Os09g0428900	A→C	Q→P	regulator protein, putative, expressed	-0.61	Decrease
			T→C	V→A	regulator protein, putative, expressed	-0.73	Decrease
31	LOC_Os09g25990	Os09g0429400	T→A	H→N	glutamate receptor, putative, expressed	-0.83	Decrease
			T→C	L→S	glutamate receptor, putative, expressed	-0.25	Decrease

## Sheet: Table S6
Table S6: Details of the 15 genes involved in chlorophyll catabolism, senescence and nitrogen assimilation and chosen for relative gene expression studies in the mutants and N22
S.No.	Gene Name	Gene ID	Annotation	Chromosomal Position	Forward primer	Reverse Primer
1	NYC1	Os01g0227100	Chlorophyll b reductase, Leaf senescence ;Similar to oxidoreductase	chr01:7024297..7030591	AGGAAGTGGAAAGGCGATAAAC	CTCTGCTGCATATACTGCTCTTC
2	NOL	Os03g0654600	Similar to Myb-like DNA-binding domain, SHAQKYF class family protein, expressed	chr03:25520279..25525342	GGCTGGCGATAATGTTGTAATC	TCCTTTCCTTCCCTAACATCAC
3	NYC3	Os06g0354700	Alpha/beta hydrolase-fold family protein, Chlorophyll degradation during senescence ;Similar to Hydrolase, alpha/beta fold family protein.;Similar to Hydrolase, alpha/beta fold family protein	chr02:29099105..29101290	CATGTGAAGATCCTGCTCCTAA	TGGTCACGCCACAAATCTATC
4	SGR	Os09g0532000	Senescence-inducible chloroplast protein, Activation of the chlorophll-degrading pathway during leaf senescence	chr09:20868846..20871077	GCCTCCGCTACTACATCTTC	GGTTGGAGTGGAAGTAGACC
5	ATG4a	Os03g0391000	Similar to Cysteine protease ATG4A	chr03:15661860..15665613	AGCCTGGAACATCAACCTAC	TGAAGAAGTGTCTGCCTCTATG
6	ATG5	Os02g0117800	Similar to APG5 (Autophagy 5) like protein.	chr02:930302..934270	GGTCGACATGGACATACCTTTC	TCATCTACCATCCTTAGGCTCTC
7	ATG6a	Os01g0681400	ATG6/Beclin-1 protein, Abiotic stresses (heat,cold and drought) and hormone (abscisic acid) response	chr01:28070715..28076428	GTGTCTGGACTGTATGAGGTTG	TGGGATTCCTGCTCCAAATG
8	ATG7	Os01g0614900	NAD(P)-binding domain containing protein ;Similar to autophagy-related 7	chr01:24380637..24386666	GGAGGTATGGATGAAGGGATTG	TCCAGTGCTCCATTATGATCTG
9	ATG8	Os07g0512200	Similar to Symbiosis-related like protein.	chr07:19625525..19628225	GGCCATCTTTGTCTTTGTGAAG	TGTGTTCTCGCCACTGTAAG
10	PAO	Os03g0146400	Pheophorbide a oxygenase, Leaf senescence, Wound responses ;Similar to Lethal leaf-spot 1 (Fragment).	chr03:2576609..2580404	TCCTGCGGATGTTCAGTTC	CAATCTCAGCATGCACGTAATC
11	RCCR1	Os10g0389200	Red chlorophyll catabolite reductase, Leaf senescence, Wound responses	chr10:12886331..12888289	ACCTTCTCACTGACAGCAATAC	TTGAAGAAGTGCCCTAGCAG
12	CHL	Os10g0419600	Chlorophyllase family protein.	chr02:31246225..31248801	TGGCGGGTGATTCTTCTTTC	AGCAGTATCATCATCCGTCTTC
13	GR3	Os10g0415300	Similar to Chloroplastic glutathione reductase. );Glutathione reductase, Salt tolerance	chr10:14505709..14509906	TACAGTGCTGTGCCATCTG	CCCTGAGAGGTCTGAAGTTTG
14	Fd-GOGAT	Os07g0658400	Ferredoxin-dependent glutamate synthase, Leaf senescence and nitrogen remobilization	chr07:27723089..27738212	CGCCTTCTGTGGAAGTGTATC	TCTCTAGCCTCTTCGCAGTATC
15	SAG12	Os04g0208200	Cysteine proteinase	chr01:39501378..39502910	CGGCTGGAGGTGTTCAG	AACTCGGCGTTGGTGAG
